# Supplementary material for: Cystal structre of 5-hy­droxy-2-nitro­benzaldehyde
Source: Acta Crystallogr E Crystallogr Commun. 2015 Apr 22;71(Pt 5):o328–9. doi: 10.1107/S205698901500701X (PMC4420084; doi:10.1107/S205698901500701X)
Supplement: Supplementary file 2 [file e-71-0o328-Isup2.hkl]

# 
# h,k,l, Fc-squared, Fo-squared, sigma(Fo-squared) and status flag 
# 
data_I
_shelx_title ' a in P2(1)/c' 
_shelx_refln_list_code          4 
_shelx_F_calc_maximum      126.98 
_exptl_crystal_F_000       344.00 
_reflns_d_resolution_high  0.8258 
 
loop_ 
 _symmetry_equiv_pos_as_xyz 
 'x, y, z' 
 '-x, y+1/2, -z+1/2' 
 '-x, -y, -z' 
 'x, -y-1/2, z-1/2' 
 
_cell_length_a     9.6648 
_cell_length_b     5.0917 
_cell_length_c    14.9199 
_cell_angle_alpha  90.000 
_cell_angle_beta  106.159 
_cell_angle_gamma  90.000 
 
_shelx_F_squared_multiplier     1.000 
 
loop_ 
 _refln_index_h 
 _refln_index_k 
 _refln_index_l 
 _refln_F_squared_calc 
 _refln_F_squared_meas 
 _refln_F_squared_sigma 
 _refln_observed_status 
   1   0   0        0.05       -0.41      0.27 o 
   2   0   0     1640.56     1621.29     12.78 o 
   3   0   0      316.02      331.82      6.20 o 
   4   0   0      905.53      939.30     10.18 o 
   5   0   0      305.75      290.08      5.65 o 
   6   0   0       10.43       15.89      1.80 o 
   7   0   0      156.01      159.39      5.08 o 
   8   0   0        7.52        8.72      1.67 o 
   9   0   0        1.49        4.71      1.66 o 
  10   0   0        0.94        0.03      1.49 o 
  11   0   0       26.38       26.95      4.13 o 
   1   1   0       42.00       39.05      0.72 o 
   2   1   0    11580.01    11937.11    101.95 o 
   3   1   0      564.16      570.20      4.36 o 
   4   1   0       98.91       96.37      1.90 o 
   5   1   0       36.83       36.45      1.57 o 
   6   1   0      112.85      107.26      2.78 o 
   7   1   0       13.45       13.11      1.39 o 
   8   1   0        3.43        4.19      0.88 o 
   9   1   0       22.07       22.88      1.92 o 
  10   1   0       12.67       17.09      2.04 o 
  11   1   0        3.72        5.44      2.43 o 
   0   2   0     1090.80     1120.36     16.55 o 
   1   2   0      536.10      545.50      4.69 o 
   2   2   0      124.21      119.73      2.08 o 
   3   2   0      129.23      124.26      2.64 o 
   4   2   0      846.93      795.58      7.12 o 
   5   2   0       44.91       44.05      1.62 o 
   6   2   0       50.10       44.78      2.08 o 
   7   2   0      219.63      208.31      4.31 o 
   8   2   0       27.40       29.22      2.11 o 
   9   2   0        5.02        6.26      1.82 o 
  10   2   0        8.41        9.64      5.35 o 
   1   3   0       15.26       14.20      1.35 o 
   2   3   0      402.73      391.02      4.48 o 
   3   3   0        0.01        0.52      0.64 o 
   4   3   0        9.58       10.92      1.11 o 
   5   3   0      148.38      137.59      3.91 o 
   6   3   0       24.94       30.32      1.96 o 
   7   3   0        0.23       -0.16      0.62 o 
   8   3   0       23.58       22.20      2.40 o 
   9   3   0        3.17        5.01      2.64 o 
   0   4   0       52.81       46.27      4.01 o 
   1   4   0        8.20       12.44      1.73 o 
   2   4   0       82.18       84.75      3.61 o 
   3   4   0      120.71      110.93      4.18 o 
   4   4   0      283.24      270.47      5.74 o 
   5   4   0       36.45       38.60      4.81 o 
   6   4   0        1.30        3.50      1.88 o 
   7   4   0        6.72        7.50      1.58 o 
   8   4   0        4.26       12.59      7.30 o 
   1   5   0        4.39        5.49      1.58 o 
   2   5   0       75.55       77.14      3.92 o 
   3   5   0       21.65       27.28      2.98 o 
   4   5   0        0.11        1.73      3.35 o 
   5   5   0        1.84        4.56      6.31 o 
   6   5   0        0.00       -2.42      1.61 o 
   0   6   0       85.28       76.79      5.91 o 
   1   6   0        2.43        0.78      1.16 o 
   2   6   0       25.47       24.83      4.28 o 
 -11   1   1        0.49        0.52      2.18 o 
 -10   1   1        0.14       -0.63      1.18 o 
  -9   1   1        0.00        1.44      1.06 o 
  -8   1   1       64.64       65.25      2.46 o 
  -7   1   1       46.79       48.28      2.00 o 
  -6   1   1        0.06        1.88      0.88 o 
  -5   1   1      251.74      234.30      4.27 o 
  -4   1   1       53.31       47.12      1.63 o 
  -3   1   1       29.47       25.50      1.14 o 
  -2   1   1        6.46       11.71      0.72 o 
  -1   1   1     1404.70     1431.80     10.71 o 
   0   1   1      666.18      672.18      5.74 o 
   1   1   1       11.51       11.22      0.73 o 
   2   1   1    16123.41    16345.65     87.02 o 
   3   1   1       50.01       44.74      1.22 o 
   4   1   1       40.24       37.98      1.53 o 
   5   1   1        2.42        1.26      0.59 o 
   6   1   1       17.82       18.37      1.49 o 
   7   1   1        8.12        6.55      1.08 o 
   8   1   1       30.37       36.99      2.92 o 
   9   1   1       90.69       91.34      3.57 o 
  10   1   1       26.62       28.09      2.61 o 
 -10   2   1       12.50       10.63      3.03 o 
  -9   2   1       31.30       32.10      8.65 o 
  -8   2   1       32.26       35.12      2.19 o 
  -7   2   1        2.74        3.50      1.20 o 
  -6   2   1       88.56       90.52      2.31 o 
  -5   2   1       36.11       33.38      1.67 o 
  -4   2   1       13.47       15.46      1.18 o 
  -3   2   1        0.00       -0.65      0.43 o 
  -2   2   1       65.81       57.88      1.51 o 
  -1   2   1       13.52       14.71      0.96 o 
   0   2   1     2810.24     2965.12     24.69 o 
   1   2   1       31.01       28.95      1.39 o 
   2   2   1      719.15      741.58      7.47 o 
   3   2   1        2.69        2.41      0.58 o 
   4   2   1     2162.39     2124.93     13.04 o 
   5   2   1       95.49       94.87      2.22 o 
   6   2   1       27.11       29.07      2.01 o 
   7   2   1      152.15      151.77      3.81 o 
   8   2   1      148.69      134.51      4.43 o 
   9   2   1       13.01       12.03      2.11 o 
  10   2   1        0.13       -1.13      3.43 o 
  -9   3   1        1.78        5.46      2.59 o 
  -8   3   1        6.13        8.70      1.54 o 
  -7   3   1       56.66       57.31      2.48 o 
  -6   3   1      121.79      122.50      4.17 o 
  -5   3   1      143.55      132.55      3.17 o 
  -4   3   1       19.95       20.49      1.43 o 
  -3   3   1       41.99       44.05      1.66 o 
  -2   3   1       10.76       12.48      1.56 o 
  -1   3   1       36.45       41.80      1.64 o 
   0   3   1       58.43       63.40      2.97 o 
   1   3   1       81.13       71.02      1.76 o 
   2   3   1       16.07       21.03      2.42 o 
   3   3   1      134.92      130.48      3.47 o 
   4   3   1      622.09      572.07      7.87 o 
   5   3   1      102.70       96.21      2.82 o 
   6   3   1      788.03      709.99      9.23 o 
   7   3   1       37.25       32.98      2.16 o 
   8   3   1        1.26        0.79      1.32 o 
   9   3   1        4.18        2.71      2.42 o 
  -8   4   1        9.68       12.86      2.98 o 
  -7   4   1       13.03       15.34      2.16 o 
  -6   4   1        0.87        9.37      2.65 o 
  -5   4   1       18.38       17.72      1.89 o 
  -4   4   1      173.15      171.76      6.09 o 
  -3   4   1       61.22       60.88      6.07 o 
  -2   4   1      108.79      106.10      3.99 o 
  -1   4   1       55.25       59.02      2.18 o 
   0   4   1       63.82       63.56      3.25 o 
   1   4   1       13.73       15.29      1.96 o 
   2   4   1      149.54      159.39      5.00 o 
   3   4   1        3.58        6.94      1.30 o 
   4   4   1       67.22       62.90      3.59 o 
   5   4   1        7.84        7.64      1.92 o 
   6   4   1       39.00       42.75      2.34 o 
   7   4   1        3.04        6.25      1.27 o 
   8   4   1       17.26       10.37      5.34 o 
  -6   5   1       19.53       14.55      6.63 o 
  -5   5   1        0.24        3.69      1.53 o 
  -4   5   1       23.16       27.09      3.74 o 
  -3   5   1       23.08       31.18      3.07 o 
  -2   5   1       99.16      105.03      5.94 o 
  -1   5   1       48.31       53.34      4.23 o 
   0   5   1      152.72      140.47      4.75 o 
   1   5   1        1.08        1.06      1.07 o 
   2   5   1        9.99        9.12      1.72 o 
   3   5   1        0.33        3.45      2.05 o 
   4   5   1        0.01        2.24      5.32 o 
   5   5   1        6.39        6.40      1.50 o 
   6   5   1        8.28        9.04      1.96 o 
  -2   6   1       13.20       16.44      3.84 o 
  -1   6   1       15.13       13.49      2.33 o 
   0   6   1        4.55        7.78      1.85 o 
   1   6   1        4.86        7.10      1.99 o 
   2   6   1        5.90        6.90      2.82 o 
 -11   0   2        0.90        4.73      5.19 o 
 -10   0   2        0.44        2.90      1.59 o 
  -9   0   2       19.91       19.47      2.35 o 
  -8   0   2       42.64       41.47      4.36 o 
  -7   0   2      142.73      144.56      4.41 o 
  -6   0   2      383.21      388.98      6.64 o 
  -5   0   2      786.03      863.58     14.80 o 
  -4   0   2      152.99      140.43      3.34 o 
  -3   0   2        0.49        0.77      0.48 o 
  -2   0   2     4172.15     4480.89     47.65 o 
  -1   0   2     2818.68     3017.83     25.33 o 
   0   0   2      235.55      209.12      1.74 o 
   1   0   2     1093.31     1070.10      9.73 o 
   2   0   2      296.77      262.19      5.62 o 
   3   0   2        2.28        0.72      1.18 o 
   4   0   2      632.89      670.42      9.23 o 
   5   0   2       33.06       27.80      2.29 o 
   6   0   2       21.58       17.40      2.60 o 
   7   0   2       57.15       62.28      3.46 o 
   8   0   2        0.01       -2.18      1.45 o 
   9   0   2        0.75        0.21      2.38 o 
  10   0   2      106.00      116.07      7.32 o 
 -11   1   2        9.57        8.09      2.29 o 
 -10   1   2        3.34        3.13      1.23 o 
  -9   1   2        4.52        3.30      0.91 o 
  -8   1   2       26.72       27.13      1.77 o 
  -7   1   2       25.14       30.13      1.75 o 
  -6   1   2        1.50        2.92      0.72 o 
  -5   1   2       42.39       44.18      1.45 o 
  -4   1   2      636.56      670.83      7.27 o 
  -3   1   2      502.40      516.02      7.44 o 
  -2   1   2      546.86      569.29      4.39 o 
  -1   1   2       55.21       58.95      1.23 o 
   0   1   2     2509.64     2624.95     17.25 o 
   1   1   2      278.59      287.82      2.78 o 
   2   1   2      165.60      180.72      2.09 o 
   3   1   2       94.06       83.34      1.64 o 
   4   1   2      142.32      149.43      2.92 o 
   5   1   2        2.97        3.19      0.73 o 
   6   1   2       19.11       19.03      2.30 o 
   7   1   2        3.86        4.83      1.14 o 
   8   1   2      104.22       99.41      3.35 o 
   9   1   2       35.95       43.77      2.87 o 
  10   1   2       18.18       16.94      2.68 o 
 -10   2   2        0.31        0.06      1.69 o 
  -9   2   2        0.11        1.21      1.30 o 
  -8   2   2        2.97        7.94      1.49 o 
  -7   2   2       13.32       16.56      1.87 o 
  -6   2   2        3.39        4.83      0.77 o 
  -5   2   2        1.51        1.26      1.15 o 
  -4   2   2       17.11       13.98      1.12 o 
  -3   2   2        8.98        7.99      0.83 o 
  -2   2   2      188.90      189.91      3.17 o 
  -1   2   2       36.69       37.28      1.38 o 
   0   2   2     1291.29     1281.42     12.47 o 
   1   2   2       59.35       47.42      2.54 o 
   2   2   2        2.91        3.68      0.74 o 
   3   2   2        0.36       -0.09      0.43 o 
   4   2   2      628.36      615.77      5.75 o 
   5   2   2       11.20       10.75      1.00 o 
   6   2   2      324.08      301.60      4.39 o 
   7   2   2        4.17        4.89      1.25 o 
   8   2   2       48.79       48.70      3.26 o 
   9   2   2        0.98        0.71      1.83 o 
  10   2   2        0.00        1.01      2.07 o 
 -10   3   2        0.07       -0.55      2.33 o 
  -9   3   2        2.36        1.81      2.22 o 
  -8   3   2        9.40       10.80      1.64 o 
  -7   3   2       21.29       17.15      3.81 o 
  -6   3   2        1.50        3.47      1.06 o 
  -5   3   2        0.48        0.24      1.77 o 
  -4   3   2        0.05        1.05      0.63 o 
  -3   3   2        7.27        6.89      1.02 o 
  -2   3   2      143.11      134.59      3.69 o 
  -1   3   2       19.30       24.09      1.45 o 
   0   3   2      338.66      346.82      7.58 o 
   1   3   2       80.73       75.54      3.58 o 
   2   3   2      420.11      386.08      5.93 o 
   3   3   2        8.41        9.20      1.22 o 
   4   3   2       10.47       11.14      1.76 o 
   5   3   2        2.98        2.73      1.08 o 
   6   3   2       44.53       46.26      2.28 o 
   7   3   2        2.05        2.34      1.27 o 
   8   3   2        4.72        5.07      1.75 o 
   9   3   2        3.18        3.77      6.83 o 
  -8   4   2        3.09        4.93      1.84 o 
  -7   4   2       19.30       25.31      4.15 o 
  -6   4   2        7.38        6.29      1.55 o 
  -5   4   2       21.29       21.88      2.60 o 
  -4   4   2        2.10        3.50      1.22 o 
  -3   4   2        6.80        7.41      1.50 o 
  -2   4   2      150.07      154.59      3.63 o 
  -1   4   2        0.51        3.95      1.00 o 
   0   4   2        0.04        1.61      0.86 o 
   1   4   2        0.02        1.19      0.70 o 
   2   4   2       47.98       45.62      2.42 o 
   3   4   2        0.01        1.35      0.75 o 
   4   4   2        0.26       -0.22      0.71 o 
   5   4   2       19.82       21.32      1.72 o 
   6   4   2       48.65       42.13      2.45 o 
   7   4   2        1.63       -1.96      1.57 o 
   8   4   2       61.08       47.63      9.59 o 
  -6   5   2        0.20        1.07      1.97 o 
  -5   5   2        5.55       10.10      3.40 o 
  -4   5   2       54.58       64.88      4.76 o 
  -3   5   2       16.25       14.98      3.01 o 
  -2   5   2       48.54       56.03      4.53 o 
  -1   5   2        7.31        4.99      1.86 o 
   0   5   2        7.59       11.50      2.60 o 
   1   5   2       15.45       15.74      4.44 o 
   2   5   2       23.02       21.39      2.45 o 
   3   5   2        4.12        4.49      1.44 o 
   4   5   2        5.98        7.91      1.48 o 
   5   5   2        0.12        0.96      2.96 o 
   6   5   2        2.42        6.17      2.11 o 
  -2   6   2        5.27        2.85      2.08 o 
  -1   6   2        5.78        5.71      1.80 o 
   0   6   2       33.12       33.67      3.33 o 
   1   6   2       10.93        9.53      2.07 o 
 -11   1   3        0.61        0.87      1.81 o 
 -10   1   3        0.19       -1.59      1.66 o 
  -9   1   3       50.92       51.45      2.82 o 
  -8   1   3        0.49        1.25      0.66 o 
  -7   1   3       34.73       35.43      1.75 o 
  -6   1   3      280.96      305.71      4.23 o 
  -5   1   3      317.66      321.77      4.27 o 
  -4   1   3        1.41        0.42      0.50 o 
  -3   1   3      666.73      651.52      9.33 o 
  -2   1   3       60.07       64.43      2.04 o 
  -1   1   3     1671.22     1632.14      8.23 o 
   0   1   3     1684.33     1728.94      8.84 o 
   1   1   3     1235.68     1298.11      8.30 o 
   2   1   3      966.31      977.64      7.07 o 
   3   1   3        2.43        4.55      0.59 o 
   4   1   3      406.02      406.72      5.99 o 
   5   1   3        0.70        0.24      0.70 o 
   6   1   3        1.57        3.48      1.05 o 
   7   1   3        7.20        9.65      1.37 o 
   8   1   3       37.94       39.52      2.93 o 
   9   1   3        7.14        6.09      1.55 o 
  10   1   3       13.66       13.88      4.02 o 
 -11   2   3        1.66        0.90      3.21 o 
 -10   2   3        1.98        1.76      2.24 o 
  -9   2   3       50.38       51.36      2.84 o 
  -8   2   3        9.78       11.92      1.54 o 
  -7   2   3       41.38       43.90      1.93 o 
  -6   2   3        3.26        3.56      0.86 o 
  -5   2   3       15.56       10.82      1.21 o 
  -4   2   3      172.18      167.52      3.11 o 
  -3   2   3        0.37        2.46      0.81 o 
  -2   2   3      139.48      126.76      2.66 o 
  -1   2   3      458.86      448.30      4.50 o 
   0   2   3      134.17      151.72      3.77 o 
   1   2   3       36.82       30.73      2.47 o 
   2   2   3     1947.13     2157.29     14.54 o 
   3   2   3      164.75      176.49      2.96 o 
   4   2   3        5.04        6.08      0.78 o 
   5   2   3       44.77       43.51      1.69 o 
   6   2   3       95.55       93.62      3.53 o 
   7   2   3        3.42        2.41      1.07 o 
   8   2   3        6.42        7.44      1.68 o 
   9   2   3        0.32        1.09      1.75 o 
 -10   3   3        3.56        3.34      4.09 o 
  -9   3   3        0.19       -1.64      2.80 o 
  -8   3   3        7.32        7.22      1.39 o 
  -7   3   3       23.13       22.19      2.83 o 
  -6   3   3        2.93        9.81      1.52 o 
  -5   3   3      186.75      196.04      5.83 o 
  -4   3   3        0.24        0.22      0.77 o 
  -3   3   3       14.36       16.16      1.41 o 
  -2   3   3      141.07      156.12      3.34 o 
  -1   3   3      190.29      194.61      3.64 o 
   0   3   3      427.77      449.44      5.51 o 
   1   3   3        3.74        8.67      1.81 o 
   2   3   3      113.76      104.75      3.60 o 
   3   3   3        0.87        0.18      0.50 o 
   4   3   3      240.81      227.60      4.06 o 
   5   3   3       15.01       13.20      1.30 o 
   6   3   3       34.23       30.87      2.56 o 
   7   3   3        8.19        9.75      1.93 o 
   8   3   3        8.21        5.88      1.94 o 
   9   3   3        0.94        0.42      2.01 o 
  -8   4   3        0.00       -0.95      1.29 o 
  -7   4   3        1.64        1.36      1.57 o 
  -6   4   3       31.22       26.75      2.98 o 
  -5   4   3       68.65       63.58      3.59 o 
  -4   4   3        2.49        3.09      1.06 o 
  -3   4   3        0.47        2.32      1.39 o 
  -2   4   3       37.94       46.91      2.77 o 
  -1   4   3       15.36       17.50      1.51 o 
   0   4   3        9.41       12.93      1.89 o 
   1   4   3       32.80       32.03      2.05 o 
   2   4   3       26.82       24.14      1.98 o 
   3   4   3        9.75       11.55      1.46 o 
   4   4   3       11.97       13.16      1.32 o 
   5   4   3        0.91        0.47      0.78 o 
   6   4   3       10.26       10.37      1.94 o 
   7   4   3        0.89       -0.27      1.54 o 
  -6   5   3        7.35        8.67      2.61 o 
  -5   5   3       19.68       28.56      6.28 o 
  -4   5   3        0.08       -2.08      1.44 o 
  -3   5   3       11.54       15.08      3.07 o 
  -2   5   3        0.00        1.98      1.41 o 
  -1   5   3        4.32        5.07      1.83 o 
   0   5   3        0.20        2.40      1.44 o 
   1   5   3        7.07        8.38      1.37 o 
   2   5   3        3.00        4.10      2.09 o 
   3   5   3        1.97        3.26      2.86 o 
   4   5   3        3.55        4.47      1.09 o 
   5   5   3        7.68        9.36      3.64 o 
  -2   6   3        3.46        5.54      2.84 o 
  -1   6   3        6.29        3.83      2.57 o 
   0   6   3       15.18       12.80      2.35 o 
   1   6   3        3.14        3.62      1.63 o 
 -11   0   4       17.56       21.21      6.45 o 
 -10   0   4        0.52        5.98      3.16 o 
  -9   0   4       20.61       23.78      2.47 o 
  -8   0   4        4.63        6.29      1.28 o 
  -7   0   4      478.93      495.06      7.87 o 
  -6   0   4        0.53        3.23      1.10 o 
  -5   0   4       23.75       22.87      1.50 o 
  -4   0   4     1438.09     1630.56     27.18 o 
  -3   0   4       28.96       28.12      2.84 o 
  -2   0   4     1513.36     1583.66     24.60 o 
  -1   0   4      602.38      578.26      7.01 o 
   0   0   4      149.87      129.51      1.89 o 
   1   0   4     4272.10     4182.20     31.18 o 
   2   0   4      416.36      378.38      6.32 o 
   3   0   4      483.10      468.52      7.67 o 
   4   0   4      871.70      935.65     12.40 o 
   5   0   4        7.48        7.16      1.62 o 
   6   0   4      350.37      367.22      8.43 o 
   7   0   4        0.09       -0.56      2.40 o 
   8   0   4        0.82        1.98      1.56 o 
   9   0   4        2.51        7.58      5.41 o 
  10   0   4       45.14       39.63      5.16 o 
 -11   1   4        3.91        8.67      5.15 o 
 -10   1   4        5.87        6.45      1.39 o 
  -9   1   4        2.17        0.48      0.82 o 
  -8   1   4        2.14        3.38      0.83 o 
  -7   1   4       54.91       57.93      2.35 o 
  -6   1   4       43.05       40.45      1.80 o 
  -5   1   4      482.68      510.25      5.28 o 
  -4   1   4      126.94      120.50      3.05 o 
  -3   1   4        0.19        0.86      0.62 o 
  -2   1   4       62.33       69.32      1.68 o 
  -1   1   4      614.61      585.64      3.99 o 
   0   1   4      147.48      146.25      1.84 o 
   1   1   4      135.06      116.75      1.99 o 
   2   1   4      258.66      247.83      2.56 o 
   3   1   4        4.24        2.54      0.90 o 
   4   1   4      201.32      193.03      3.63 o 
   5   1   4        4.27        4.57      1.46 o 
   6   1   4       18.19       15.91      1.61 o 
   7   1   4        6.03        4.91      1.17 o 
   8   1   4       74.29       79.71      3.22 o 
   9   1   4        0.55        2.83      2.10 o 
  10   1   4        0.00        1.65      2.25 o 
 -11   2   4        7.55        3.91      2.58 o 
 -10   2   4        0.00        0.34      2.65 o 
  -9   2   4        1.37        2.58      1.68 o 
  -8   2   4        9.46        9.65      1.60 o 
  -7   2   4       16.22       14.53      1.86 o 
  -6   2   4       26.17       24.86      1.67 o 
  -5   2   4       13.68        9.03      1.07 o 
  -4   2   4      274.02      290.73      4.95 o 
  -3   2   4      768.49      858.31     10.96 o 
  -2   2   4       12.18       19.59      1.28 o 
  -1   2   4      256.31      262.05      3.44 o 
   0   2   4      301.91      344.84      3.41 o 
   1   2   4      765.04      765.73      8.10 o 
   2   2   4       40.07       29.16      1.27 o 
   3   2   4      114.76      109.94      2.38 o 
   4   2   4       26.39       30.33      1.34 o 
   5   2   4        3.69        2.74      0.92 o 
   6   2   4        4.20        4.62      1.19 o 
   7   2   4        1.29        1.13      1.00 o 
   8   2   4       18.23       17.26      2.53 o 
   9   2   4        0.40        1.22      2.01 o 
 -10   3   4        2.75        2.91      2.61 o 
  -9   3   4        0.08       -0.49      1.89 o 
  -8   3   4        2.86        1.00      2.64 o 
  -7   3   4       30.03       29.40      2.58 o 
  -6   3   4       25.40       29.57      2.41 o 
  -5   3   4       20.92       22.88      1.97 o 
  -4   3   4        6.84       11.10      1.65 o 
  -3   3   4       37.50       39.79      1.87 o 
  -2   3   4       10.18       10.43      1.18 o 
  -1   3   4       58.37       58.39      2.12 o 
   0   3   4        0.67        4.64      1.20 o 
   1   3   4      254.54      238.14      6.89 o 
   2   3   4        3.18        2.70      0.72 o 
   3   3   4       13.72       13.40      1.43 o 
   4   3   4       36.40       35.68      2.26 o 
   5   3   4       23.29       26.10      3.22 o 
   6   3   4       29.36       25.21      4.40 o 
   7   3   4        6.34        6.20      1.81 o 
   8   3   4        1.98       -0.32      1.84 o 
  -8   4   4       13.69       14.33      3.16 o 
  -7   4   4        0.03        4.14      2.14 o 
  -6   4   4        4.09        5.18      1.72 o 
  -5   4   4       11.79       13.49      1.95 o 
  -4   4   4        3.68        7.03      1.99 o 
  -3   4   4      176.56      175.64      4.21 o 
  -2   4   4       21.80       23.57      1.82 o 
  -1   4   4        0.62        2.96      0.87 o 
   0   4   4        7.13        7.58      1.49 o 
   1   4   4       13.83       14.14      1.53 o 
   2   4   4       10.18       11.93      1.45 o 
   3   4   4       21.51       21.81      1.61 o 
   4   4   4       34.30       31.47      1.84 o 
   5   4   4        2.17        4.91      1.30 o 
   6   4   4       13.67       12.77      2.27 o 
   7   4   4       14.51        9.44      3.88 o 
  -6   5   4        0.34        4.87      3.73 o 
  -5   5   4       15.82       19.75      2.93 o 
  -4   5   4       24.97       23.37      4.05 o 
  -3   5   4       23.32       27.75      4.06 o 
  -2   5   4        0.87        0.13      1.38 o 
  -1   5   4        2.38        1.07      1.51 o 
   0   5   4        2.69        4.67      1.98 o 
   1   5   4        3.83        6.60      1.41 o 
   2   5   4        8.37        9.13      1.71 o 
   3   5   4        2.16        3.83      1.11 o 
   4   5   4        1.84        1.04      1.60 o 
   5   5   4        0.56        0.89      1.77 o 
  -1   6   4        3.13        6.33      2.89 o 
   0   6   4        2.45        3.55      1.73 o 
 -11   1   5       22.21       22.37      4.45 o 
 -10   1   5       11.74       14.65      1.92 o 
  -9   1   5       30.43       32.44      2.17 o 
  -8   1   5        6.09       11.78      2.41 o 
  -7   1   5       35.73       32.74      1.60 o 
  -6   1   5       14.26       12.05      1.97 o 
  -5   1   5      475.22      511.90      7.26 o 
  -4   1   5       35.75       35.93      1.86 o 
  -3   1   5        4.57        3.55      0.80 o 
  -2   1   5     1463.54     1586.92      8.73 o 
  -1   1   5      304.77      307.70      3.64 o 
   0   1   5      225.32      207.01      2.42 o 
   1   1   5      293.64      298.50      3.04 o 
   2   1   5      427.65      423.65      5.91 o 
   3   1   5     1075.31     1106.59      9.50 o 
   4   1   5        9.59       12.89      1.40 o 
   5   1   5       23.49       23.00      1.74 o 
   6   1   5       19.95       17.70      1.65 o 
   7   1   5        1.31        3.44      0.93 o 
   8   1   5       12.79       12.16      1.65 o 
   9   1   5        0.00        1.12      2.02 o 
 -11   2   5        0.35        0.30      2.00 o 
 -10   2   5        0.12        3.25      1.55 o 
  -9   2   5       56.13       61.45      4.44 o 
  -8   2   5       33.31       32.68      2.23 o 
  -7   2   5        4.82        8.11      1.49 o 
  -6   2   5        5.37        6.03      1.22 o 
  -5   2   5      137.49      132.86      3.74 o 
  -4   2   5      395.78      369.16      5.73 o 
  -3   2   5      693.46      729.50      7.97 o 
  -2   2   5      276.14      277.41      2.98 o 
  -1   2   5        7.47        8.61      0.68 o 
   0   2   5       14.51       16.40      0.91 o 
   1   2   5     1094.34     1111.16     11.86 o 
   2   2   5      124.38      125.48      2.42 o 
   3   2   5      148.28      140.73      2.72 o 
   4   2   5       11.57       13.34      1.02 o 
   5   2   5       13.29       16.47      1.90 o 
   6   2   5        1.42        2.05      0.94 o 
   7   2   5        0.51        0.80      1.15 o 
   8   2   5        0.21       -0.06      1.61 o 
   9   2   5        1.24        0.53      2.00 o 
 -10   3   5        0.02       -1.00      3.59 o 
  -9   3   5       13.41       10.04      2.51 o 
  -8   3   5        6.42        5.17      1.42 o 
  -7   3   5      120.46      123.73      4.24 o 
  -6   3   5       82.28       70.57      5.29 o 
  -5   3   5        1.00        2.92      0.88 o 
  -4   3   5       22.39       26.78      2.63 o 
  -3   3   5       44.43       38.93      1.91 o 
  -2   3   5       36.77       39.76      1.83 o 
  -1   3   5      536.97      537.08      6.01 o 
   0   3   5      219.93      232.58      4.99 o 
   1   3   5        1.87        1.54      0.92 o 
   2   3   5        0.12        1.11      0.69 o 
   3   3   5        4.81        5.79      0.87 o 
   4   3   5       31.37       36.47      2.59 o 
   5   3   5        0.00        0.14      1.67 o 
   6   3   5       20.95       24.33      2.53 o 
   7   3   5        3.83        4.15      1.87 o 
   8   3   5        1.20       -0.84      1.82 o 
  -8   4   5        0.05        1.07      2.14 o 
  -7   4   5        0.01        0.28      2.85 o 
  -6   4   5        1.39        3.90      3.38 o 
  -5   4   5       13.65       18.73      2.42 o 
  -4   4   5        6.54        6.17      1.28 o 
  -3   4   5        1.99        3.77      2.05 o 
  -2   4   5       16.56       16.03      1.64 o 
  -1   4   5        2.18        1.84      0.83 o 
   0   4   5        8.29        9.90      1.45 o 
   1   4   5        0.60        2.00      0.96 o 
   2   4   5       37.05       39.52      2.00 o 
   3   4   5       21.05       21.66      1.63 o 
   4   4   5       11.36        9.65      1.62 o 
   5   4   5        0.57        0.39      1.78 o 
   6   4   5        5.56        5.68      2.04 o 
   7   4   5        1.48       -0.53      2.18 o 
  -6   5   5        4.39        1.99      1.92 o 
  -5   5   5        0.14       -1.33      2.00 o 
  -4   5   5        0.00       -0.39      1.63 o 
  -3   5   5        0.65        1.09      1.80 o 
  -2   5   5        0.06        3.16      1.90 o 
  -1   5   5       21.13       22.14      3.59 o 
   0   5   5        3.92        4.86      1.24 o 
   1   5   5        0.66       -1.08      0.72 o 
   2   5   5       10.07        6.82      1.09 o 
   3   5   5        2.80        4.03      1.67 o 
   4   5   5        5.15        3.50      1.98 o 
 -11   0   6        2.08        5.31      4.85 o 
 -10   0   6        0.91        0.49      2.84 o 
  -9   0   6       16.91       24.87      4.63 o 
  -8   0   6       47.88       42.72      2.52 o 
  -7   0   6        3.19        3.93      0.99 o 
  -6   0   6      100.49       91.62      2.77 o 
  -5   0   6       85.13       80.69      5.39 o 
  -4   0   6      315.44      320.29      9.52 o 
  -3   0   6     1507.80     1670.68     14.85 o 
  -2   0   6     1474.31     1545.53     14.08 o 
  -1   0   6      428.64      466.32      4.98 o 
   0   0   6     1613.39     1768.20     15.82 o 
   1   0   6     1683.82     1678.67     17.54 o 
   2   0   6       99.07       93.36      3.63 o 
   3   0   6      236.84      242.27      6.15 o 
   4   0   6      244.86      235.64      6.46 o 
   5   0   6      298.18      290.51      7.61 o 
   6   0   6       49.37       46.56      3.42 o 
   7   0   6        1.25        3.98      1.52 o 
   8   0   6       11.38       17.63      4.91 o 
   9   0   6        1.00        0.63      2.46 o 
 -11   1   6       11.49       12.94      5.44 o 
 -10   1   6        2.74        5.49      3.61 o 
  -9   1   6        3.69        5.12      1.50 o 
  -8   1   6        0.00       -1.07      0.72 o 
  -7   1   6       59.09       59.66      2.80 o 
  -6   1   6       54.54       55.30      3.55 o 
  -5   1   6       99.13       89.11      3.53 o 
  -4   1   6       23.04       26.43      1.80 o 
  -3   1   6      362.21      385.20      5.39 o 
  -2   1   6      652.46      683.00      5.02 o 
  -1   1   6      671.79      693.35      5.06 o 
   0   1   6      563.67      556.72      4.83 o 
   1   1   6        6.28        5.85      0.64 o 
   2   1   6        0.00       -0.49      0.58 o 
   3   1   6      300.25      295.95      4.73 o 
   4   1   6       42.76       44.37      2.29 o 
   5   1   6       34.34       37.12      3.11 o 
   6   1   6       48.28       49.72      2.66 o 
   7   1   6        9.51        7.55      1.34 o 
   8   1   6        2.85        3.62      1.78 o 
   9   1   6        0.01       -0.37      2.09 o 
 -11   2   6        0.29        1.99      4.05 o 
 -10   2   6        1.50        2.79      1.17 o 
  -9   2   6       24.77       22.34      2.94 o 
  -8   2   6        2.31        6.70      1.80 o 
  -7   2   6       55.84       44.87      3.00 o 
  -6   2   6       96.89       96.56      3.49 o 
  -5   2   6      244.96      255.42      5.24 o 
  -4   2   6       46.10       42.55      2.14 o 
  -3   2   6       31.50       34.50      2.20 o 
  -2   2   6        7.45        7.52      0.68 o 
  -1   2   6       35.55       29.56      1.11 o 
   0   2   6       79.00       72.81      2.30 o 
   1   2   6        0.96        0.38      0.46 o 
   2   2   6      134.99      126.78      2.01 o 
   3   2   6        9.87       10.48      0.78 o 
   4   2   6        8.65        7.52      1.41 o 
   5   2   6       19.78       24.42      3.17 o 
   6   2   6        1.69        1.41      0.98 o 
   7   2   6        1.34        0.42      1.39 o 
   8   2   6       10.67        8.94      2.60 o 
 -10   3   6        3.00        1.06      3.82 o 
  -9   3   6        3.40        2.09      1.40 o 
  -8   3   6        2.19        1.20      1.21 o 
  -7   3   6       17.30       15.30      2.01 o 
  -6   3   6        6.90        8.46      1.31 o 
  -5   3   6        4.36        5.36      1.20 o 
  -4   3   6       15.46       14.71      1.58 o 
  -3   3   6       10.16       11.96      1.35 o 
  -2   3   6       87.58       79.82      2.58 o 
  -1   3   6      153.51      155.99      2.63 o 
   0   3   6       37.89       37.04      1.67 o 
   1   3   6        0.46        0.79      0.51 o 
   2   3   6        0.01       -0.53      0.87 o 
   3   3   6      106.06      101.59      3.63 o 
   4   3   6        1.31        1.80      0.93 o 
   5   3   6        9.18       11.95      1.77 o 
   6   3   6        1.92        1.75      1.54 o 
   7   3   6        1.34       -0.15      1.57 o 
   8   3   6        0.46       -1.74      2.46 o 
  -8   4   6        1.12        1.47      1.97 o 
  -7   4   6        6.92        2.48      3.25 o 
  -6   4   6        7.77        9.21      2.10 o 
  -5   4   6      101.99       93.62      3.54 o 
  -4   4   6       38.55       38.35      2.26 o 
  -3   4   6        7.35        9.68      1.33 o 
  -2   4   6        3.69        5.07      1.25 o 
  -1   4   6        8.85        9.81      1.55 o 
   0   4   6        0.47        3.03      0.97 o 
   1   4   6       97.72       97.66      2.47 o 
   2   4   6       94.46       89.10      3.07 o 
   3   4   6        0.01        1.13      1.41 o 
   4   4   6        0.44       -1.70      1.85 o 
   5   4   6        1.89        1.64      2.23 o 
   6   4   6        1.33        1.44      1.91 o 
  -6   5   6        0.03        4.52      2.65 o 
  -5   5   6        4.74        5.04      2.90 o 
  -4   5   6       16.78       15.21      3.54 o 
  -3   5   6       60.39       71.91      5.81 o 
  -2   5   6        0.55        0.39      1.88 o 
  -1   5   6        1.93        5.04      1.54 o 
   0   5   6       27.69       29.34      2.27 o 
   1   5   6        0.27       -0.19      0.89 o 
   2   5   6        0.00        0.05      1.03 o 
   3   5   6        2.88        4.12      2.11 o 
   4   5   6       15.22       12.72      2.56 o 
 -11   1   7        1.12        3.94      4.21 o 
 -10   1   7       21.99       17.14      3.56 o 
  -9   1   7       36.84       39.45      2.49 o 
  -8   1   7        0.86        1.54      1.26 o 
  -7   1   7        0.66        0.12      1.80 o 
  -6   1   7        7.05        8.28      2.17 o 
  -5   1   7       10.84        8.04      1.40 o 
  -4   1   7      408.27      399.53      6.14 o 
  -3   1   7      579.35      624.42      6.31 o 
  -2   1   7      110.54      108.65      2.00 o 
  -1   1   7      536.36      585.74      4.85 o 
   0   1   7      633.28      622.23      5.49 o 
   1   1   7      211.79      228.23      2.97 o 
   2   1   7       81.43       80.38      2.10 o 
   3   1   7      302.43      286.50      4.89 o 
   4   1   7        1.91        0.66      0.72 o 
   5   1   7       15.06       16.92      1.75 o 
   6   1   7       19.10       28.14      2.22 o 
   7   1   7        8.15       11.02      2.80 o 
   8   1   7       13.60        6.96      2.76 o 
 -10   2   7        0.27        2.86      1.53 o 
  -9   2   7       58.63       58.31      2.92 o 
  -8   2   7       26.55       24.14      3.45 o 
  -7   2   7       44.04       45.62      3.11 o 
  -6   2   7        3.38        3.96      1.10 o 
  -5   2   7        9.77       10.52      1.49 o 
  -4   2   7       46.25       44.27      2.20 o 
  -3   2   7       67.07       61.36      2.32 o 
  -2   2   7        3.33        3.16      0.58 o 
  -1   2   7        2.02        3.40      0.59 o 
   0   2   7      111.64      111.69      2.19 o 
   1   2   7      523.34      506.77      4.90 o 
   2   2   7      225.43      211.17      2.92 o 
   3   2   7       16.11       16.43      1.31 o 
   4   2   7        2.65        2.93      1.07 o 
   5   2   7       31.61       32.68      2.76 o 
   6   2   7       24.82       22.96      2.60 o 
   7   2   7        4.54        1.98      1.77 o 
   8   2   7        8.12       11.68      2.91 o 
 -10   3   7        3.46        1.87      2.35 o 
  -9   3   7       12.35       14.43      2.39 o 
  -8   3   7        1.74        3.09      1.76 o 
  -7   3   7      132.22      109.59      4.57 o 
  -6   3   7        8.75        7.22      1.33 o 
  -5   3   7        0.86        0.90      0.65 o 
  -4   3   7       43.87       47.70      2.34 o 
  -3   3   7      123.98      120.49      3.45 o 
  -2   3   7       24.68       26.34      1.24 o 
  -1   3   7       17.55       18.01      1.46 o 
   0   3   7        5.74        5.34      0.85 o 
   1   3   7        3.55        2.20      0.68 o 
   2   3   7        0.05       -0.03      0.45 o 
   3   3   7       21.50       18.02      1.97 o 
   4   3   7      185.54      160.90      4.92 o 
   5   3   7        1.06        0.53      1.53 o 
   6   3   7        3.70        3.77      1.91 o 
   7   3   7        0.30       -1.44      1.63 o 
  -8   4   7        8.12        9.54      2.88 o 
  -7   4   7        1.24       -2.39      2.12 o 
  -6   4   7        1.49        7.80      3.18 o 
  -5   4   7       45.29       47.52      4.27 o 
  -4   4   7        4.29        3.70      1.06 o 
  -3   4   7        8.19        8.05      1.60 o 
  -2   4   7       37.89       39.69      3.31 o 
  -1   4   7       44.91       43.21      1.97 o 
   0   4   7        0.32        1.93      0.64 o 
   1   4   7        5.04        4.62      0.81 o 
   2   4   7       32.23       31.04      2.09 o 
   3   4   7        0.05        0.04      0.95 o 
   4   4   7        1.05        1.16      1.40 o 
   5   4   7        0.00        2.10      1.99 o 
   6   4   7        4.20        0.91      2.31 o 
  -6   5   7       14.19       13.58      3.91 o 
  -5   5   7        0.25        2.87      2.74 o 
  -4   5   7        0.51        4.43      2.60 o 
  -3   5   7       29.14       30.19      4.75 o 
  -2   5   7       13.53       14.43      2.31 o 
  -1   5   7        8.87       11.09      2.07 o 
   0   5   7       17.45       16.75      1.78 o 
   1   5   7        2.90        3.61      1.46 o 
   2   5   7        4.69        3.37      1.81 o 
   3   5   7        4.71        2.85      1.64 o 
 -11   0   8       15.25       17.16      6.20 o 
 -10   0   8        1.76        7.49      4.42 o 
  -9   0   8       44.76       43.84      6.36 o 
  -8   0   8       64.90       66.07      5.98 o 
  -7   0   8      479.84      512.40     15.92 o 
  -6   0   8        0.11       -1.61      1.44 o 
  -5   0   8       95.86      103.17      6.40 o 
  -4   0   8       29.83       36.57      4.00 o 
  -3   0   8      233.97      269.91      5.39 o 
  -2   0   8      525.39      509.70      7.69 o 
  -1   0   8     1989.85     2167.20     19.66 o 
   0   0   8      104.45      103.13      3.45 o 
   1   0   8      104.36      104.19      3.56 o 
   2   0   8      180.99      172.50      5.50 o 
   3   0   8       39.73       40.74      3.18 o 
   4   0   8        1.46        3.23      1.36 o 
   5   0   8       84.50       85.34      4.45 o 
   6   0   8        4.00        3.99      3.30 o 
   7   0   8        1.42        1.66      1.58 o 
   8   0   8       12.92       17.02      3.39 o 
 -11   1   8       24.17       23.66      4.75 o 
 -10   1   8        0.01        1.05      2.62 o 
  -9   1   8       21.88       26.73      3.65 o 
  -8   1   8        0.83        2.70      0.91 o 
  -7   1   8        8.14        9.51      2.23 o 
  -6   1   8       11.54       11.05      2.18 o 
  -5   1   8      330.82      329.97      6.17 o 
  -4   1   8        6.84        9.28      1.80 o 
  -3   1   8      256.72      265.44      3.27 o 
  -2   1   8       15.27       17.56      1.06 o 
  -1   1   8       96.55       94.83      1.97 o 
   0   1   8       17.70       20.99      1.07 o 
   1   1   8       92.95       94.05      2.01 o 
   2   1   8        2.04        2.87      0.61 o 
   3   1   8       95.53       89.30      2.19 o 
   4   1   8       30.41       35.38      2.28 o 
   5   1   8        0.00       -0.38      1.38 o 
   6   1   8        2.77        2.62      1.78 o 
   7   1   8        1.34       -2.14      1.42 o 
   8   1   8       16.18       11.65      3.12 o 
 -10   2   8        0.23        1.68      2.96 o 
  -9   2   8        0.09        2.39      1.80 o 
  -8   2   8       34.78       43.50      6.00 o 
  -7   2   8        0.02        0.26      0.95 o 
  -6   2   8        6.02        5.03      1.22 o 
  -5   2   8       23.25       25.89      2.15 o 
  -4   2   8       31.61       31.93      2.39 o 
  -3   2   8      171.26      165.57      2.63 o 
  -2   2   8       45.48       42.00      1.46 o 
  -1   2   8       74.73       74.36      1.99 o 
   0   2   8       25.36       25.93      1.28 o 
   1   2   8       31.59       30.88      1.39 o 
   2   2   8       32.75       38.88      1.75 o 
   3   2   8       79.20       75.48      3.22 o 
   4   2   8        9.95        9.92      2.61 o 
   5   2   8        0.02        0.64      1.81 o 
   6   2   8       56.42       55.02      4.76 o 
   7   2   8        1.01        2.94      1.97 o 
  -9   3   8        0.37        2.10      1.85 o 
  -8   3   8        0.01       -0.68      1.21 o 
  -7   3   8       15.22       13.38      1.88 o 
  -6   3   8       30.51       32.52      2.61 o 
  -5   3   8        0.10        0.06      0.79 o 
  -4   3   8        2.26        2.75      0.95 o 
  -3   3   8        0.01        0.36      0.82 o 
  -2   3   8       32.59       34.09      1.41 o 
  -1   3   8        0.28        1.05      0.51 o 
   0   3   8        4.31        5.28      0.89 o 
   1   3   8        0.21       -0.12      0.59 o 
   2   3   8        4.29        3.88      0.92 o 
   3   3   8       40.17       41.48      2.09 o 
   4   3   8        1.50        1.51      1.21 o 
   5   3   8        4.70        3.59      1.57 o 
   6   3   8        0.24        0.71      2.58 o 
   7   3   8        0.39       -2.71      1.81 o 
  -8   4   8        0.05        0.81      2.32 o 
  -7   4   8        0.45        0.99      1.80 o 
  -6   4   8       11.92       13.04      2.03 o 
  -5   4   8        7.87        7.04      1.74 o 
  -4   4   8       57.09       54.22      2.81 o 
  -3   4   8       34.83       35.88      3.06 o 
  -2   4   8        0.33       -0.83      0.89 o 
  -1   4   8       15.07       20.87      1.56 o 
   0   4   8       15.43       12.62      1.58 o 
   1   4   8        8.58        5.39      0.97 o 
   2   4   8        7.90        7.26      1.12 o 
   3   4   8        3.15        3.04      1.05 o 
   4   4   8        0.66        1.04      1.55 o 
   5   4   8        3.01        2.60      1.95 o 
  -5   5   8       45.16       35.04      5.34 o 
  -4   5   8        1.12        4.10      2.82 o 
  -3   5   8        7.80        6.50      3.11 o 
  -2   5   8        4.82        6.72      1.94 o 
  -1   5   8        9.07       10.45      2.20 o 
   0   5   8        0.50        3.63      1.69 o 
   1   5   8        2.29        5.33      1.53 o 
   2   5   8        0.50       -0.85      1.32 o 
 -11   1   9        9.12       12.53      4.08 o 
 -10   1   9       36.92       45.65     10.70 o 
  -9   1   9      223.91      236.77      8.75 o 
  -8   1   9       20.02       22.06      3.22 o 
  -7   1   9       81.33       71.79      4.37 o 
  -6   1   9       46.00       50.11      3.97 o 
  -5   1   9       84.35       75.26      3.09 o 
  -4   1   9        0.22        2.01      0.92 o 
  -3   1   9      118.38      100.80      2.46 o 
  -2   1   9      108.07      105.38      2.53 o 
  -1   1   9        2.22        1.66      0.60 o 
   0   1   9        7.84        9.16      0.86 o 
   1   1   9      137.96      140.18      2.69 o 
   2   1   9       43.96       47.84      1.62 o 
   3   1   9        1.39        2.39      0.94 o 
   4   1   9        0.00       -0.22      1.09 o 
   5   1   9       12.75       17.81      1.88 o 
   6   1   9        0.00        0.60      1.36 o 
   7   1   9        0.49       -1.67      2.13 o 
 -10   2   9        4.03        2.82      4.11 o 
  -9   2   9        8.27       14.17      3.34 o 
  -8   2   9       26.57       26.37      3.68 o 
  -7   2   9       92.32       86.58      3.81 o 
  -6   2   9        2.80        2.57      1.10 o 
  -5   2   9        3.06        3.88      0.98 o 
  -4   2   9        3.28        3.18      0.97 o 
  -3   2   9       33.86       37.20      1.87 o 
  -2   2   9        0.02       -0.68      0.49 o 
  -1   2   9       30.91       28.84      1.36 o 
   0   2   9       37.59       34.94      1.70 o 
   1   2   9      228.19      218.67      3.74 o 
   2   2   9       11.68       13.94      1.77 o 
   3   2   9        7.27        8.90      1.11 o 
   4   2   9        1.17        1.51      0.89 o 
   5   2   9        0.01        0.21      1.20 o 
   6   2   9        4.09        2.98      2.31 o 
   7   2   9        0.10       -2.89      2.18 o 
  -9   3   9       11.18        8.89      2.42 o 
  -8   3   9        1.56        5.54      1.85 o 
  -7   3   9        0.09       -1.69      1.35 o 
  -6   3   9        0.00        2.76      1.19 o 
  -5   3   9       56.23       53.04      3.13 o 
  -4   3   9       40.47       45.80      2.63 o 
  -3   3   9       95.39       91.77      3.25 o 
  -2   3   9       97.45       99.38      2.89 o 
  -1   3   9      408.38      397.54      5.44 o 
   0   3   9       10.84        9.59      1.12 o 
   1   3   9        7.92        6.68      2.15 o 
   2   3   9        4.56        3.68      1.46 o 
   3   3   9       93.36       84.55      2.89 o 
   4   3   9       20.28       18.38      1.79 o 
   5   3   9       27.91       19.86      2.89 o 
   6   3   9        0.59        1.75      1.79 o 
  -8   4   9        0.26       -2.54      2.03 o 
  -7   4   9       12.37        8.62      3.40 o 
  -6   4   9        1.23        3.77      1.32 o 
  -5   4   9       77.10       80.43      5.06 o 
  -4   4   9        1.91        0.80      1.37 o 
  -3   4   9       66.91       61.94      3.64 o 
  -2   4   9        0.80        2.60      1.19 o 
  -1   4   9       36.19       37.74      2.74 o 
   0   4   9        6.15        6.94      1.10 o 
   1   4   9       64.19       63.18      2.66 o 
   2   4   9       12.55        8.92      1.33 o 
   3   4   9        1.01        1.98      1.10 o 
   4   4   9        1.35        1.79      1.39 o 
  -5   5   9       12.86       13.77      4.35 o 
  -4   5   9       11.10        7.66      3.49 o 
  -3   5   9       14.31       16.68      6.09 o 
  -2   5   9        5.84        3.72      1.96 o 
  -1   5   9        3.10        2.84      1.88 o 
   0   5   9        0.19        0.19      1.41 o 
   1   5   9        0.08        0.70      1.51 o 
 -11   0  10        4.56        8.36      5.78 o 
 -10   0  10       29.23       27.50      6.55 o 
  -9   0  10      183.39      170.35     10.59 o 
  -8   0  10      426.01      426.45     15.92 o 
  -7   0  10     1282.55     1291.60     27.80 o 
  -6   0  10       15.00       18.20      3.61 o 
  -5   0  10        0.05        0.05      1.49 o 
  -4   0  10        9.05        6.22      1.35 o 
  -3   0  10      488.03      482.95      8.27 o 
  -2   0  10       19.56       19.50      2.06 o 
  -1   0  10      414.36      371.10      7.40 o 
   0   0  10       95.23       84.47      3.57 o 
   1   0  10      131.01      135.53      4.57 o 
   2   0  10       84.78       78.08      5.69 o 
   3   0  10       60.51       60.61      3.90 o 
   4   0  10       79.33       82.08      5.87 o 
   5   0  10       37.33       39.22      4.06 o 
   6   0  10       16.16       15.37      2.84 o 
   7   0  10        8.66        4.73      3.05 o 
 -10   1  10       38.66       48.47      5.81 o 
  -9   1  10      100.67       99.30      6.26 o 
  -8   1  10        3.32        4.28      2.27 o 
  -7   1  10       95.41       86.79      4.85 o 
  -6   1  10      144.72      124.98      5.50 o 
  -5   1  10      750.11      710.83      9.81 o 
  -4   1  10       25.70       27.13      1.79 o 
  -3   1  10       28.80       30.83      1.52 o 
  -2   1  10        1.15        0.66      0.55 o 
  -1   1  10      224.79      233.23      3.44 o 
   0   1  10       26.73       22.92      1.63 o 
   1   1  10       22.57       27.17      1.38 o 
   2   1  10       16.36       16.20      1.55 o 
   3   1  10       38.05       35.42      2.15 o 
   4   1  10        0.16       -0.66      0.87 o 
   5   1  10       14.13       13.81      2.17 o 
   6   1  10       17.90       13.96      2.63 o 
   7   1  10       10.94       13.91      2.71 o 
 -10   2  10        0.14        0.82      4.99 o 
  -9   2  10        0.60        4.09      3.68 o 
  -8   2  10        7.38        5.44      4.64 o 
  -7   2  10        1.21        2.87      1.16 o 
  -6   2  10       58.82       59.27      3.12 o 
  -5   2  10      147.97      137.93      4.18 o 
  -4   2  10       42.09       39.30      2.57 o 
  -3   2  10      344.94      350.03      5.41 o 
  -2   2  10       39.70       39.30      1.63 o 
  -1   2  10      407.77      403.21      4.79 o 
   0   2  10      105.50      107.42      2.47 o 
   1   2  10       78.45       76.16      2.28 o 
   2   2  10       19.21       20.73      1.58 o 
   3   2  10       21.54       24.52      2.46 o 
   4   2  10        1.32        0.95      1.20 o 
   5   2  10       11.71        9.66      2.29 o 
   6   2  10        0.06        4.52      2.21 o 
  -9   3  10       10.72        5.53      3.65 o 
  -8   3  10        4.99        3.53      1.92 o 
  -7   3  10        4.13        2.81      1.69 o 
  -6   3  10       16.43       18.55      2.24 o 
  -5   3  10       14.58       12.97      1.66 o 
  -4   3  10        3.18        5.36      1.15 o 
  -3   3  10       54.51       58.51      2.53 o 
  -2   3  10       40.70       37.67      2.15 o 
  -1   3  10       11.87       11.77      1.27 o 
   0   3  10        0.98        1.41      0.80 o 
   1   3  10       75.50       77.97      2.86 o 
   2   3  10        6.94        8.72      1.23 o 
   3   3  10        1.28        0.08      1.54 o 
   4   3  10        0.85       -1.54      1.54 o 
   5   3  10        1.34        2.02      1.81 o 
  -7   4  10        7.26        7.68      2.15 o 
  -6   4  10        3.04        6.16      2.33 o 
  -5   4  10      112.56      105.09      6.60 o 
  -4   4  10        3.11        0.89      1.92 o 
  -3   4  10      143.87      126.69     10.64 o 
  -2   4  10       15.17       17.38      2.16 o 
  -1   4  10        2.69        2.41      1.17 o 
   0   4  10        1.91        1.87      1.36 o 
   1   4  10       37.89       47.69      2.47 o 
   2   4  10        1.74        3.80      1.23 o 
   3   4  10        2.13        3.61      2.05 o 
   4   4  10        1.70        3.68      1.65 o 
  -3   5  10        0.39        1.08      2.02 o 
  -2   5  10        1.36        2.58      2.13 o 
  -1   5  10        0.12        1.40      2.02 o 
   0   5  10        2.62        2.73      1.77 o 
 -10   1  11        2.66       -0.52      4.07 o 
  -9   1  11        1.57        2.71      2.71 o 
  -8   1  11       12.04       15.63      3.04 o 
  -7   1  11       97.87       85.86      5.54 o 
  -6   1  11      279.09      272.89      8.20 o 
  -5   1  11      346.37      340.05     12.15 o 
  -4   1  11        5.54        7.50      1.10 o 
  -3   1  11        9.31        9.91      1.06 o 
  -2   1  11       83.08       84.34      2.24 o 
  -1   1  11       89.45       88.88      2.27 o 
   0   1  11        1.89        1.47      0.62 o 
   1   1  11      748.79      728.86      6.62 o 
   2   1  11       59.49       59.20      2.83 o 
   3   1  11      168.24      172.80      4.25 o 
   4   1  11       50.34       53.32      3.62 o 
   5   1  11       17.94       15.67      3.61 o 
   6   1  11        5.34        6.06      2.26 o 
 -10   2  11        3.32        1.17      3.52 o 
  -9   2  11        0.15        3.82      3.09 o 
  -8   2  11       10.92        9.77      2.79 o 
  -7   2  11       35.12       35.05      3.08 o 
  -6   2  11       18.75       22.76      2.32 o 
  -5   2  11      282.21      267.32      6.06 o 
  -4   2  11      119.99      113.05      3.27 o 
  -3   2  11      433.07      416.19      6.14 o 
  -2   2  11       18.14       16.78      1.60 o 
  -1   2  11      562.52      554.99      5.99 o 
   0   2  11       40.59       39.96      1.76 o 
   1   2  11      252.52      251.89      7.33 o 
   2   2  11       21.56       18.92      2.14 o 
   3   2  11       31.64       35.49      4.10 o 
   4   2  11        7.59        8.11      1.95 o 
   5   2  11        5.09        4.87      2.24 o 
   6   2  11        2.55        2.13      2.19 o 
  -9   3  11        9.49       15.28      3.21 o 
  -8   3  11        6.56        7.82      2.32 o 
  -7   3  11        9.50        6.84      2.98 o 
  -6   3  11        0.68        0.47      1.25 o 
  -5   3  11        1.63        2.19      1.07 o 
  -4   3  11      103.89      100.36      3.68 o 
  -3   3  11      708.04      726.77      8.84 o 
  -2   3  11       64.01       72.78      3.17 o 
  -1   3  11      404.87      396.16      7.28 o 
   0   3  11       20.77       23.94      1.78 o 
   1   3  11        1.26        2.01      1.09 o 
   2   3  11        0.14        0.69      0.70 o 
   3   3  11        0.67       -0.63      1.62 o 
   4   3  11        0.87       -0.04      1.82 o 
   5   3  11        1.43        1.30      3.06 o 
  -7   4  11       21.89       19.50      3.02 o 
  -6   4  11       21.32       23.93      3.61 o 
  -5   4  11       48.47       47.65      4.24 o 
  -4   4  11        0.41        0.58      1.70 o 
  -3   4  11        3.47        1.72      1.83 o 
  -2   4  11       30.98       31.37      2.97 o 
  -1   4  11       50.95       58.63      3.48 o 
   0   4  11        7.45        8.42      1.71 o 
   1   4  11       23.57       28.74      2.20 o 
   2   4  11        0.80        0.94      1.20 o 
   3   4  11        1.00        0.28      1.49 o 
 -10   0  12       10.58       13.92      5.17 o 
  -9   0  12       68.23       65.90      8.70 o 
  -8   0  12       30.97       39.34      6.68 o 
  -7   0  12       13.28       12.78      3.86 o 
  -6   0  12       13.10       14.34      3.91 o 
  -5   0  12        1.05        3.27      2.20 o 
  -4   0  12       51.17       49.33      3.07 o 
  -3   0  12       48.23       49.78      4.35 o 
  -2   0  12       19.49       20.23      2.26 o 
  -1   0  12      109.87      103.52      4.71 o 
   0   0  12      185.69      175.68      5.55 o 
   1   0  12        1.86        3.20      1.80 o 
   2   0  12       23.45       24.35      2.67 o 
   3   0  12      916.79      905.52     14.43 o 
   4   0  12       35.41       40.01      7.01 o 
   5   0  12       90.24       88.61      5.65 o 
   6   0  12        8.09       12.39      3.18 o 
 -10   1  12        9.07       10.03      3.81 o 
  -9   1  12        0.05        3.41      2.88 o 
  -8   1  12       13.29       13.72      3.21 o 
  -7   1  12       63.71       57.93      4.88 o 
  -6   1  12       15.87       17.46      2.77 o 
  -5   1  12        0.98        2.80      1.52 o 
  -4   1  12       11.07       13.42      1.42 o 
  -3   1  12       33.56       33.98      2.06 o 
  -2   1  12        0.02        0.39      0.58 o 
  -1   1  12        5.34        6.48      0.91 o 
   0   1  12       23.17       24.76      1.47 o 
   1   1  12      424.34      416.59      6.34 o 
   2   1  12       22.44       23.50      1.89 o 
   3   1  12        8.47        7.23      1.50 o 
   4   1  12        2.05        1.61      1.45 o 
   5   1  12       79.19       83.51      5.05 o 
   6   1  12       11.47        9.99      2.63 o 
  -9   2  12        4.14       11.73      4.04 o 
  -8   2  12        8.32        9.92      3.15 o 
  -7   2  12       42.97       51.89      3.73 o 
  -6   2  12        0.61        2.83      1.19 o 
  -5   2  12       21.20       25.85      2.45 o 
  -4   2  12       68.95       70.00      2.69 o 
  -3   2  12       98.52       90.74      2.94 o 
  -2   2  12       40.36       40.65      2.25 o 
  -1   2  12      193.25      206.56      3.75 o 
   0   2  12       44.10       49.64      1.93 o 
   1   2  12        0.36       -0.94      0.76 o 
   2   2  12        0.01        1.84      1.31 o 
   3   2  12        1.35        1.05      2.36 o 
   4   2  12        3.03        3.54      1.99 o 
   5   2  12       12.31       11.01      2.70 o 
  -8   3  12        0.06        1.57      2.99 o 
  -7   3  12        1.45        2.73      1.73 o 
  -6   3  12        5.43        7.70      3.67 o 
  -5   3  12       58.33       62.03      4.67 o 
  -4   3  12        0.18        1.96      1.50 o 
  -3   3  12        2.80        6.02      1.89 o 
  -2   3  12       12.80       13.42      1.87 o 
  -1   3  12      101.63      110.97      7.26 o 
   0   3  12        1.45        2.66      0.97 o 
   1   3  12        7.43        8.40      1.47 o 
   2   3  12        0.84        2.10      4.52 o 
   3   3  12        7.64        8.44      2.34 o 
   4   3  12        0.57        2.59      2.18 o 
  -6   4  12        0.45       -1.34      1.97 o 
  -5   4  12        2.26        4.22      2.68 o 
  -4   4  12        0.09        1.27      1.97 o 
  -3   4  12        7.42        5.15      2.34 o 
  -2   4  12       22.23       19.93      2.63 o 
  -1   4  12       80.96       86.89      4.26 o 
   0   4  12       31.77       31.71      3.10 o 
   1   4  12       47.54       44.17      3.39 o 
   2   4  12        0.51        1.05      1.34 o 
  -9   1  13        7.80       12.36      3.72 o 
  -8   1  13        0.28       -0.07      2.38 o 
  -7   1  13       15.44       16.26      3.18 o 
  -6   1  13        0.01        0.87      1.60 o 
  -5   1  13       88.16       82.70      4.63 o 
  -4   1  13       70.85       70.35      3.20 o 
  -3   1  13       53.43       45.00      2.34 o 
  -2   1  13        5.90        5.01      0.89 o 
  -1   1  13       25.59       24.94      1.57 o 
   0   1  13        0.05       -0.36      0.68 o 
   1   1  13       10.32       14.69      1.53 o 
   2   1  13       54.53       59.07      2.68 o 
   3   1  13        2.57        1.25      0.94 o 
   4   1  13        8.88        5.67      2.23 o 
   5   1  13       52.55       62.61      4.77 o 
  -9   2  13        0.05        9.73      3.71 o 
  -8   2  13        0.96       -1.23      2.67 o 
  -7   2  13       42.21       38.16      3.41 o 
  -6   2  13       46.67       43.09      3.32 o 
  -5   2  13       90.05       89.73      3.91 o 
  -4   2  13       14.14       15.40      2.53 o 
  -3   2  13       39.48       42.86      2.72 o 
  -2   2  13        2.47        2.00      0.82 o 
  -1   2  13       44.51       46.85      2.29 o 
   0   2  13       10.89       14.24      1.83 o 
   1   2  13        9.67        9.81      1.71 o 
   2   2  13        1.63        3.23      1.30 o 
   3   2  13       13.54       12.54      2.90 o 
   4   2  13        3.17        3.36      2.14 o 
  -7   3  13       12.09       13.48      2.80 o 
  -6   3  13        9.59       14.87      2.54 o 
  -5   3  13        2.14        0.19      1.70 o 
  -4   3  13        6.84        5.66      3.49 o 
  -3   3  13       66.65       67.93      3.55 o 
  -2   3  13        4.62        1.67      1.17 o 
  -1   3  13        0.58        2.49      1.20 o 
   0   3  13        3.26        3.43      1.19 o 
   1   3  13        0.01        2.20      1.30 o 
   2   3  13        6.24        7.22      1.91 o 
   3   3  13        4.95        8.03      2.76 o 
  -5   4  13        9.55        6.84      2.75 o 
  -4   4  13        0.00       -1.17      2.29 o 
  -3   4  13        0.20       -1.03      2.37 o 
  -2   4  13        4.24        3.88      1.90 o 
  -1   4  13       27.54       32.27      3.26 o 
   0   4  13        0.01        0.37      1.75 o 
  -9   0  14        9.03       12.07      5.31 o 
  -8   0  14       18.46       23.05      6.16 o 
  -7   0  14       26.32       35.53      6.28 o 
  -6   0  14       32.42       40.48      6.03 o 
  -5   0  14        5.07        1.61      2.18 o 
  -4   0  14        5.07        2.17      1.90 o 
  -3   0  14      136.32      107.89      6.98 o 
  -2   0  14      101.07       88.84      4.94 o 
  -1   0  14      110.85       93.78      6.89 o 
   0   0  14       41.71       41.49      4.21 o 
   1   0  14       75.93       67.36      3.87 o 
   2   0  14        1.70        0.36      2.77 o 
   3   0  14       33.69       29.90      3.49 o 
   4   0  14       10.81       14.38      2.94 o 
  -9   1  14        1.26        2.16      5.39 o 
  -8   1  14       18.66       21.81      4.16 o 
  -7   1  14       16.19       19.61      3.68 o 
  -6   1  14        0.10       -2.38      1.58 o 
  -5   1  14       32.17       28.99      3.58 o 
  -4   1  14        6.70        4.36      1.91 o 
  -3   1  14        5.58        4.55      1.25 o 
  -2   1  14        0.30        1.21      0.83 o 
  -1   1  14       70.13       67.73      2.70 o 
   0   1  14        9.02       10.56      1.41 o 
   1   1  14       41.79       45.57      3.13 o 
   2   1  14        0.96        2.91      1.15 o 
   3   1  14       23.95       27.15      5.82 o 
   4   1  14        0.18        0.38      1.57 o 
  -8   2  14       19.71       20.72      4.32 o 
  -7   2  14        0.94        1.84      3.58 o 
  -6   2  14        2.06        2.07      2.97 o 
  -5   2  14        2.67        3.05      2.19 o 
  -4   2  14        0.12        0.48      0.98 o 
  -3   2  14        0.48        1.74      0.94 o 
  -2   2  14        6.34        8.83      1.18 o 
  -1   2  14        0.89       -0.16      1.57 o 
   0   2  14       32.92       33.33      2.90 o 
   1   2  14       19.14       21.21      2.55 o 
   2   2  14        1.31       -0.39      1.81 o 
   3   2  14       11.57       17.18      4.54 o 
  -7   3  14        0.09        2.16      2.11 o 
  -6   3  14       10.76       14.71      2.52 o 
  -5   3  14       11.08       15.94      4.10 o 
  -4   3  14        9.13        6.92      2.30 o 
  -3   3  14        9.07       14.52      2.21 o 
  -2   3  14       28.82       34.04      2.99 o 
  -1   3  14        0.04       -0.66      1.84 o 
   0   3  14        0.01        1.98      2.02 o 
   1   3  14        0.03       -1.22      4.43 o 
   2   3  14        7.54       12.21      2.42 o 
  -8   1  15        2.79        6.69      3.04 o 
  -7   1  15        0.02       -0.08      3.14 o 
  -6   1  15       66.84       54.30      5.09 o 
  -5   1  15        2.61        1.71      2.00 o 
  -4   1  15       38.34       33.95      3.69 o 
  -3   1  15       11.76       13.26      1.95 o 
  -2   1  15        1.06        1.52      1.56 o 
  -1   1  15        0.54        0.96      1.09 o 
   0   1  15       10.12       11.60      1.49 o 
   1   1  15       12.53       16.08      1.88 o 
   2   1  15       30.25       35.95      3.37 o 
   3   1  15        1.33        4.13      1.84 o 
  -7   2  15        1.29        0.80      2.87 o 
  -6   2  15       42.41       39.20      7.38 o 
  -5   2  15       20.34       20.22      3.22 o 
  -4   2  15       38.46       40.44      2.63 o 
  -3   2  15        0.09       -0.68      0.81 o 
  -2   2  15        1.54        5.72      2.88 o 
  -1   2  15        0.07       -0.99      2.15 o 
   0   2  15       14.39       16.22      3.22 o 
   1   2  15        3.73        5.21      2.33 o 
   2   2  15        0.79        0.02      1.56 o 
  -5   3  15        2.51        1.01      2.22 o 
  -4   3  15        2.64        4.49      2.34 o 
  -3   3  15        4.46        1.43      1.65 o 
  -2   3  15       14.26       20.17      3.05 o 
  -1   3  15        0.78        2.53      2.42 o 
   0   3  15        2.85        3.50      3.39 o 
  -8   0  16       36.08       50.87      8.46 o 
  -7   0  16       56.35       77.03      9.02 o 
  -6   0  16       37.36       45.33      7.03 o 
  -5   0  16        0.44       -1.81      2.84 o 
  -4   0  16      145.86      105.24      8.19 o 
  -3   0  16        5.67        6.72      3.21 o 
  -2   0  16       55.17       46.52      5.91 o 
  -1   0  16       20.06       32.68      3.77 o 
   0   0  16       41.29       51.85      4.31 o 
   1   0  16       15.66       14.90      3.55 o 
   2   0  16        0.18        1.44      2.32 o 
  -7   1  16        9.08       13.84      7.01 o 
  -6   1  16        1.01        0.33      2.41 o 
  -5   1  16        2.24        4.59      2.40 o 
  -4   1  16       25.92       24.02      3.57 o 
  -3   1  16       12.10       13.33      2.97 o 
  -2   1  16       53.40       52.48      3.53 o 
  -1   1  16       11.30       13.15      2.53 o 
   0   1  16        5.34        6.52      1.61 o 
   1   1  16        0.00        1.71      1.94 o 
   2   1  16       11.49       15.69      2.75 o 
  -6   2  16        6.12        6.69      3.32 o 
  -5   2  16       21.52       28.78      3.21 o 
  -4   2  16        9.41       13.55      1.90 o 
  -3   2  16        0.00        1.01      1.53 o 
  -2   2  16        3.17        2.09      2.25 o 
  -1   2  16        2.65        6.02      2.66 o 
   0   2  16        4.50        0.90      2.43 o 
  -6   1  17       16.87       13.54      3.57 o 
  -5   1  17       35.42       41.94      5.67 o 
  -4   1  17       12.97       13.77      3.35 o 
  -3   1  17        2.30        1.45      2.32 o 
  -2   1  17       44.88       53.69      3.89 o 
  -1   1  17       16.17       22.25      2.98 o 
   0   1  17       18.95       14.52      3.47 o 
  -4   2  17        0.68        0.54      2.37 o 
  -3   2  17        1.17        1.49      2.32 o 
  -2   2  17       27.40       39.76      4.84 o 
  -4   0  18        0.22       -0.15      3.37 o 
  -3   0  18        9.75       12.26      4.58 o 
                                                 
